# Supplementary material for: Dataset of photosynthesis and photosynthetic factors measurements of greenhouse tomato
Source: Data Brief. 2020 Sep 3;32:106274. doi: 10.1016/j.dib.2020.106274 (PMC7494668; doi:10.1016/j.dib.2020.106274)
Supplement: Supplementary file 1 [file mmc1.xml]

<?xml version="1.0" encoding="utf-8" standalone="no"?>
<data>
  <datasets>
    <author>jorgemanjarrez@outlook.com;jmanjarr@hotmail.com</author>
    <type>1</type>
    <dataset>
      <name>Photosynthesis rate and photosynthetic factors measurements of greenhouse tomato</name>
      <caption />
      <description>On field leaf measurements with a LI-6400XT Portable Photosynthesis System and OPEN software version 6.2 of green house tomato (Lycopersicum esculentum)</description>
      <filetype>
        <name />
      </filetype>
      <filesize />
      <source>0</source>
      <sourcename>Original Data</sourcename>
      <access>
        <type>1</type>
        <name>Data available in data repository</name>
        <reponame>Mendeley Data</reponame>
        <PersistentId>10.17632/28zbsynrfm.1</PersistentId>
        <deeplinkurl>https://data.mendeley.com/datasets/28zbsynrfm/1</deeplinkurl>
      </access>
    </dataset>
  </datasets>
</data>
